# Supplementary material for: Timing of daily calorie loading affects appetite and hunger responses without changes in energy metabolism in healthy subjects with obesity
Source: Cell Metab. 2022 Oct 4;34(10):1472–1485.e6. doi: 10.1016/j.cmet.2022.08.001 (PMC9605877; doi:10.1016/j.cmet.2022.08.001)
Supplement: Data S1. Anonymized study data [file mmc2.xlsx]

## Sheet: Fig 2a
Diet	Visit	Diet Day	Wt (kg)	wt SEM (kg)
Baseline	1	0	95.3717	3.0474
Baseline	2	1	95.9533	3.05792
Baseline	3	2	95.4439	3.04035
Baseline	4	4	96.245	3.02432
ML	5	3	92.915	2.93487
ML	6	5	92.5358	2.93143
ML	7	7	92.2983	2.93332
ML	8	10	91.8842	2.9333
ML	9	12	91.715	2.93326
ML	10	14	91.53	2.92357
ML	11	17	91.225	2.90681
ML	12	19	90.9617	2.89047
ML	13	21	90.7108	2.90937
ML	14	24	90.5583	2.92626
ML	15	26	90.5367	2.89153
ML	16	28	90.4166	2.9155
Washout	17	3	91.7491	2.88103
Washout	18	5	92.0917	2.87641
Washout	19	7	91.9898	2.87522
EL	20	3	92.835	2.93236
EL	21	5	92.5167	2.93549
EL	22	7	92.145	2.91869
EL	23	10	91.66	2.88266
EL	24	12	91.595	2.8869
EL	25	14	91.5067	2.89674
EL	26	17	91.1033	2.85234
EL	27	19	90.9883	2.85094
EL	28	21	90.8233	2.86442
EL	29	24	90.6105	2.84129
EL	30	26	90.1759	2.87277
EL	31	28	89.8831	2.85319

## Sheet: Fig 2b-2c
		Baseline	Washout	ML	EL
Mean	TDEE (kcal)			2871.27	2845.76
	energy intake (kcal)	2658	2472	1736	1749
	RMR (kcal)	1820.53	1729.2	1674.63	1690.1
SEM	TDEE (kcal)			86.2901	73.1767
	energy intake (kcal)	45.2578	36.9625	11.187	10.9846
	RMR (kcal)	72.3361	65.9095	60.9909	63.6498

## Sheet: Fig 3a
3 day VAS appetite	Mean				SEM
	Baseline	Washout	ML	EL	Baseline	Washout	ML	EL
Hunger	32.49	27.51	28.24	32.98	0.663318	0.586433	0.618283	0.663446
Fullness	58.35	66.78	65.47	62.3	0.75471	0.65515	0.696078	0.825592
Desire	33.23	27.25	28.18	33.38	0.699951	0.601003	0.631973	0.698776
Quantity	36.45	32.08	32.4	37.91	0.698088	0.627231	0.625642	0.703353
Thirst	42.06	30.97	31.21	35.21	0.629015	0.635524	0.621653	0.656227
Preoccupation	27.56	23.38	24.61	28.47	0.653486	0.57573	0.599694	0.665201
Appetite Score	35.91	30	30.85	35.48	0.655385	0.573197	0.59982	0.654307

## Sheet: Fig 3b-3c
Test Day	ML	EL	ML	EL			3day	ML	EL	ML	EL
	Average		SEM					Average		SEM
0	57.37	59.69	3.16615	4.62947			06:00:00	54.13	50.81	6.38589	4.42157
30	11.64	21.77	2.50443	1.80391			07:00:00	45.06	54.89	3.51422	3.09555
60	13.78	22.08	2.8001	1.87368			08:00:00	27.74	36.83	2.91596	2.97558
90	14.65	22.35	2.94037	1.98845			09:00:00	19.31	29.93	1.86796	2.50219
120	15.88	27.89	2.95934	2.2689			10:00:00	20.29	29.17	1.64736	2.138
150	16.26	29.47	3.21836	2.18931			11:00:00	26.2	36.84	1.86095	2.16669
180	20.2	32.41	3.42428	2.45812			12:00:00	35.8	45.02	2.18506	2.68668
210	22.32	37.58	3.59004	2.61773			13:00:00	32.3	31.78	2.60953	3.23895
240	26.87	44.85	3.63308	2.86147			14:00:00	23.1	29.07	2.20892	2.41335
270	32.36	50.24	3.90315	3.27206			15:00:00	22.37	30	1.77507	2.15017
300	36.51	56.68	3.59449	3.57463			16:00:00	30.46	35.78	2.11845	2.14225
330	43.31	61.29	3.71656	3.98985			17:00:00	36.69	43.85	2.23205	2.61424
360	49.68	67.1	4.54319	3.98698			18:00:00	39.28	42.73	2.53614	2.90535
390	39.79	36.85	5.40984	5.05096			19:00:00	32.65	34.53	2.56335	2.76416
420	23.79	22.24	4.85028	4.94679			20:00:00	30.16	27.56	2.4521	2.11526
450	20.38	23.44	3.26972	2.83613			21:00:00	27.28	28.16	2.40207	2.36475
480	23.18	25.33	6.13053	2.9976			22:00:00	27.34	27.3	3.2334	2.62912
510	28.04	31.11	4.28916	2.94014			23:00:00	25.2	24.44	5.31917	5.03455
540	33.14	31.95	4.24822	3.16672			SED	4.039
570	37.57	37.15	4.84223	3.891
600	39.11	44.18	5.10481	4.58046
630	34.42	32.18	4.34487	5.26529
660	31.31	29.58	4.9986	4.36691
690	25.69	26.91	4.94979	3.87346
720	24.54	32.74	5.30158	3.82157
SED	4.553

## Sheet: Fig 4a
Average	Ghrelin (pg/mL)		PYY (pg/mL)		GLP-1 (pg/mL)		GIP (pg/mL)
Diet	0hr	2hr	0hr	2hr	0hr	2hr	0hr	2hr
Baseline	356.6	245.9	46.78	77.83	15.13	31.97	44.2	425.1
Washout	399.1	262	47.03	84.49	11.1	30.94	40.8	474.3
ML	404.4	308	46.26	86.9	12.1	34.95	39	402.7
EL	393.9	362.4	49.78	74.07	12.38	25.61	38.8	232.7
SEM	Ghrelin (pg/mL)		PYY (pg/mL)		GLP-1 (pg/mL)		GIP (pg/mL)
Diet	0hr	2hr	0hr	2hr	0hr	2hr	0hr	2hr
Baseline	42.6914	33.4061	2.5692	3.19135	1.26548	1.94997	4.44347	32.229
Washout	45.946	33.1171	2.34231	5.44355	0.875295	2.50481	2.80696	32.8237
ML	48.1774	40.8165	2.98795	4.61878	1.1142	2.37529	3.54516	28.2348
EL	46.4834	43.796	2.80317	4.29852	0.967465	1.8775	2.90962	19.3693

## Sheet: Fig 4b
Hour	Cumulative_Rate	Diet
0	0	ML
0.25	0.170568	ML
0.5	0.710598	ML
0.75	1.50422	ML
1	2.41649	ML
1.25	3.54327	ML
1.5	4.74182	ML
1.75	6.16008	ML
2	7.68533	ML
2.25	9.41439	ML
2.5	11.18	ML
3	15.1024	ML
3.5	19.32	ML
4	23.7303	ML
4.5	28.1398	ML
5	32.4445	ML
5.5	36.578	ML
6	40.4587	ML
0	0	EL
0.25	0.306355	EL
0.5	1.08191	EL
0.75	2.21138	EL
1	3.52977	EL
1.25	5.22783	EL
1.5	7.11786	EL
1.75	9.38449	EL
2	11.8765	EL
2.25	14.7776	EL
2.5	17.779	EL
3	24.2902	EL
3.5	30.7231	EL
4	36.6873	EL
4.5	42.0147	EL
5	46.6177	EL
5.5	50.5186	EL
6	53.7357	EL
0	0	Baseline
0.25	0.0665447	Baseline
0.5	0.309968	Baseline
0.75	0.693565	Baseline
1	1.1666	Baseline
1.25	1.87949	Baseline
1.5	2.72834	Baseline
1.75	3.86089	Baseline
2	5.10571	Baseline
2.25	6.6366	Baseline
2.5	8.23078	Baseline
3	12.036	Baseline
3.5	16.443	Baseline
4	21.401	Baseline
4.5	26.4654	Baseline
5	31.5217	Baseline
5.5	36.329	Baseline
6	40.4861	Baseline
0	0	Washout
0.25	0.0795446	Washout
0.5	0.326336	Washout
0.75	0.724737	Washout
1	1.18304	Washout
1.25	1.86807	Washout
1.5	2.68817	Washout
1.75	3.77808	Washout
2	5.01025	Washout
2.25	6.52963	Washout
2.5	8.14476	Washout
3	12.1116	Washout
3.5	16.5695	Washout
4	21.5226	Washout
4.5	26.727	Washout
5	31.8561	Washout
5.5	36.6418	Washout
6	40.858	Washout

## Sheet: Fig 5a
	time	00:00:00	00:05:00	00:10:00	00:15:00	00:20:00	00:25:00	00:30:00	00:35:00	00:40:00	00:45:00	00:50:00	00:55:00	01:00:00	01:05:00	01:10:00	01:15:00	01:20:00	01:25:00	01:30:00	01:35:00	01:40:00	01:45:00	01:50:00	01:55:00	02:00:00	02:05:00	02:10:00	02:15:00	02:20:00	02:25:00	02:30:00	02:35:00	02:40:00	02:45:00	02:50:00	02:55:00	03:00:00	03:05:00	03:10:00	03:15:00	03:20:00	03:25:00	03:30:00	03:35:00	03:40:00	03:45:00	03:50:00	03:55:00
Average	B	5.70862	5.69885	5.67931	5.65517	5.63621	5.62241	5.61264	5.61149	5.61437	5.62529	5.63448	5.64828	5.64023	5.64023	5.6408	5.62931	5.62241	5.61149	5.61149	5.59943	5.59598	5.58333	5.57011	5.55287	5.53736	5.51782	5.51552	5.51034	5.51724	5.53563	5.54943	5.54943	5.56494	5.56437	5.56667	5.5546	5.54483	5.52414	5.50747	5.49425	5.48448	5.46437	5.45977	5.4477	5.44138	5.44943	5.45632	5.47356
	W	5.81235	5.79321	5.76975	5.75123	5.73086	5.70432	5.68519	5.66173	5.63889	5.6142	5.59198	5.56914	5.55309	5.52716	5.51667	5.49074	5.4716	5.44198	5.4358	5.42037	5.40679	5.39198	5.38457	5.37346	5.35741	5.34815	5.33333	5.30185	5.2821	5.25802	5.25123	5.22531	5.22222	5.21605	5.2142	5.2037	5.20062	5.19691	5.18704	5.1858	5.19321	5.20062	5.21111	5.21605	5.22778	5.23272	5.2463	5.23827
	ML	5.3619	5.35357	5.32917	5.31012	5.29107	5.28095	5.25833	5.25476	5.24881	5.25238	5.25238	5.25595	5.25893	5.24821	5.2381	5.22798	5.21964	5.20417	5.18988	5.17024	5.15952	5.15179	5.13869	5.12857	5.11488	5.10119	5.08333	5.06905	5.05952	5.04762	5.05	5.05179	5.04702	5.05417	5.05655	5.05536	5.06071	5.0625	5.0631	5.06964	5.06964	5.06607	5.06845	5.05833	5.05	5.04583	5.0375	5.03869
	EL	5.58333	5.58161	5.57011	5.56149	5.5431	5.53276	5.52126	5.50402	5.49655	5.48218	5.46379	5.45977	5.45172	5.43448	5.43046	5.42414	5.41494	5.40517	5.39598	5.37816	5.36092	5.35172	5.34483	5.33161	5.32011	5.31034	5.30172	5.29598	5.28621	5.26782	5.26437	5.26207	5.25287	5.25575	5.25747	5.26034	5.25	5.2477	5.24195	5.23046	5.22586	5.22701	5.21609	5.20172	5.18736	5.18621	5.18333	5.18678
	time	00:00:00	00:05:00	00:10:00	00:15:00	00:20:00	00:25:00	00:30:00	00:35:00	00:40:00	00:45:00	00:50:00	00:55:00	01:00:00	01:05:00	01:10:00	01:15:00	01:20:00	01:25:00	01:30:00	01:35:00	01:40:00	01:45:00	01:50:00	01:55:00	02:00:00	02:05:00	02:10:00	02:15:00	02:20:00	02:25:00	02:30:00	02:35:00	02:40:00	02:45:00	02:50:00	02:55:00	03:00:00	03:05:00	03:10:00	03:15:00	03:20:00	03:25:00	03:30:00	03:35:00	03:40:00	03:45:00	03:50:00	03:55:00
SEM	B	0.123637	0.122342	0.123141	0.120795	0.120586	0.12048	0.120052	0.118651	0.116442	0.115801	0.115085	0.11481	0.116151	0.117375	0.118021	0.118887	0.118085	0.116729	0.112497	0.111066	0.108268	0.108263	0.108664	0.110087	0.112616	0.116366	0.116984	0.120376	0.120965	0.119619	0.117869	0.116498	0.113632	0.109486	0.106219	0.104552	0.103979	0.102255	0.10332	0.104246	0.105337	0.106099	0.106909	0.108732	0.111057	0.113618	0.113481	0.111176
	W	0.128803	0.12643	0.125961	0.125601	0.125473	0.125795	0.126765	0.128543	0.129091	0.130822	0.132038	0.133418	0.134665	0.136188	0.13431	0.133569	0.129757	0.124477	0.122252	0.118833	0.11834	0.118073	0.119534	0.121612	0.123414	0.127034	0.12987	0.131668	0.13423	0.136528	0.138883	0.13936	0.137861	0.13741	0.134235	0.13102	0.132073	0.130744	0.131625	0.132166	0.131808	0.131066	0.129529	0.128883	0.128555	0.130571	0.130914	0.134511
	ML	0.140701	0.142384	0.143256	0.14216	0.143234	0.144251	0.145073	0.14488	0.145304	0.144847	0.143646	0.141529	0.143103	0.140744	0.138856	0.136767	0.13742	0.135034	0.134285	0.134757	0.13464	0.13407	0.134034	0.133687	0.133203	0.132401	0.132771	0.132548	0.133789	0.133669	0.134814	0.135293	0.136302	0.135736	0.134127	0.135997	0.135295	0.135936	0.134303	0.132942	0.132373	0.130782	0.129675	0.128122	0.127493	0.127565	0.128475	0.129139
	EL	0.139446	0.138459	0.134829	0.13351	0.129231	0.1273	0.123787	0.122406	0.120538	0.118612	0.115853	0.113984	0.110289	0.109248	0.107746	0.107243	0.105611	0.106403	0.107757	0.111133	0.111946	0.115794	0.116565	0.116282	0.115087	0.112321	0.110776	0.108207	0.106524	0.107377	0.1085	0.108131	0.105976	0.107485	0.105471	0.104285	0.102263	0.100767	0.0993818	0.0979656	0.0986435	0.0987903	0.0985023	0.0991243	0.0986471	0.0999308	0.0997019	0.0996036
[truncated: 240 more columns]

## Sheet: Fig 5b
	Average					SEM
	B	W	ML	EL		B	W	ML	EL
Mage (mmol/L)	3.025	3.016	2.557	2.32		0.249568	0.223342	0.163604	0.16813
Mean (mmol/L)	6.13	5.96	5.62	5.67		0.0933483	0.102292	0.119208	0.0900415
AUC (mmol • min/L)	8793	8559	8053	8133		134.071	146.797	170.318	129.391
iAUC (mmol • min/L)	1079	849	684	581		96.398	79.8718	64.1423	67.1359

## Sheet: Supp 1
	Average				SEM
4CM	Baseline	Washout	ML	EL	Baseline	Washout	ML	EL
FM (kg)	39.238	35.734	34.417	34.564	1.76514	1.639	1.72912	1.7765
FFM (kg)	55.507	55.576	55.317	55.146	2.22583	2.18559	2.27709	2.21998
Bone Mineral mass (kg)	3.701	3.688	3.69	3.689	0.135216	0.133176	0.133032	0.130381
Water Mass (kg)	41.14	41.07	41.25	40.748	1.6269	1.57575	1.70689	1.65789
Protein mass (kg)	10.669	10.82	10.379	10.708	0.511351	0.523469	0.486903	0.492831

## Sheet: Supp 2
	Average (clock time hr:min)				SEM time (hr:min:Sec)
Meal time	Baseline	Washout	ML	EL	Baseline	Washout	ML	EL
breakfast (clock time)	08:07:00	07:46:00	07:43:00	07:52:00	00:10:44.353000	00:09:21.919000	00:08:24.813000	00:07:32.833000
lunch time (clock time)	13:00:00	13:06:00	13:10:00	12:58:00	00:10:32.179000	00:07:38.265000	00:07:37.566000	00:07:58.848000
dinner time (clock time)	18:27:00	18:44:00	18:51:00	18:32:00	00:12:40.630000	00:11:59.864000	00:10:26.429000	00:11:45.321000
